# Supplementary material for: Direct imaging of glycans in Arabidopsis roots via click labeling of metabolically incorporated azido-monosaccharides
Source: BMC Plant Biol. 2016 Oct 10;16:220. doi: 10.1186/s12870-016-0907-0 (PMC5056477; doi:10.1186/s12870-016-0907-0)
Supplement: Additional file 14: — Figures in high resolution. (ZIP 22425 kb) [file 12870_2016_907_MOESM14_ESM.zip]

Archive with 7 entries (7 files):
- Figure 1.pdf
- Figure 2.pdf
- Figure 3.png
- Figure 4.png
- Figure 5.png
- Figure 6.png
- Figure 7.png
